# Supplementary material for: Analysis of differential expression of matrix metalloproteinases and defensins in the nasopharyngeal milieu of mild and severe COVID-19 cases
Source: PLoS One. 2025 Feb 18;20(2):e0304311. doi: 10.1371/journal.pone.0304311 (PMC11835293; doi:10.1371/journal.pone.0304311)
Supplement: File S1 — (CSV) [file pone.0304311.s001.csv]

File S1: Data used in different analyses
Status	Gender	Age	Viral Ct value	DA1	DA3	DA4	DA5	DA6	MMP1	MMP2	MMP7	MMP9
Severe				-0.041333464	-5.865714335	1.360367813	2.818930104	-2.016480608	-4.067896768	-8.169439576	3.38975524	-4.980320707
Severe	37	M	28	-29.57358624	32.00473568	4.91722091	7.413395436	6.818519757	0.630549617	-4.044546142	0.288723245	-3.013034752
Severe	41	F	Pos	4.405697179	-2.788634708	6.457255355	9.343987369	6.222850505	-0.021704307	-1.672479273	2.738578901	0.504893504
Severe	52	M	35	4.914957301	-0.881776254	7.074515347	10.04746173	6.415600503	3.024286897	-1.163695763	7.295894034	-0.256105735
Severe	49	M	33.62	-4.184527399	-1.635207652	-2.434839942	-0.256654599	-3.381271365	-7.468647392	-12.06392516	0.560104512	-8.078011577
Severe	42	M	34	7.344703377	-4.974201552	-23.02	9.661272582	5.137653591	2.838881957	-1.628289314	12.05161787	5.149324532
Severe	24	F	35.64	-4.872448097	-0.351555011	-2.801591139	0.745005101	-1.799696078	-6.949150697	-11.54672055	0.948386304	-16.47024615
Severe	48	M	33	-3.150599665	-1.276879131	-3.052129402	-0.736924094	-2.0135216	-5.651426957	-7.666947749	3.804715772	-14.01892919
Severe	61	F	27	0.098451666	-3.611332744	-1.047491216	-3.106956567	-1.943905854	-2.228237575	-1.988682574	1.233529332	-1.910829903
Severe	39	M	23	9.892643633	-9.233250311	8.929455318	6.719380921	4.133885784	4.419323519	2.288090594	8.40470603	-0.298132721
Severe	46	F	15	14.57032094	-7.296653834	7.534615743	7.56610643	7.657832488	7.353560023	1.244105049	8.082660942	-0.095026444
Severe	60	M	23	6.243017973	-7.067479885	3.996003675	4.173087414	1.742119075	0.686347945	-2.742836805	5.840415572	-4.88666491
Severe	42	M	29	8.745198577	-6.730988722	6.183070127	3.638307725	4.617063531	3.009207061	-0.760689431	6.700881848	-2.739036488
Severe	47	F	34	5.176587482	-5.694920569	2.722142457	2.306445364	0.772022941	-0.423606126	-4.812561311	2.560111848	-6.414843217
Severe	70	M	34	8.624007518	-2.255489357	4.842964205	3.839322779	5.240546272	1.360157281	-3.582802973	5.171167074	-5.112826949
Severe	22	F	32.58	3.923566104	-6.203906793	3.519976139	2.288003125	-0.526300662	0.943481071	-2.052531164	5.10024855	-3.160040157
Severe	41	F	21	2.30136578	-4.807640552	0.209739247	1.758428178	-1.498666436	-1.501105076	-1.962708404	5.73387249	-2.413443537
Severe	45	M	35	28.8341569	-4.717885392	27.61550266	26.26463252	25.54635649	26.00117222	24.11197005	30.65825776	23.92021564
Severe	46	M	29	-2.56298966	-0.385769751	0.083317957	-3.316627372	-1.992010745	-1.27336047	-2.725721881	4.791184595	-3.780097889
Severe	57	M	32	-1.963778912	-1.409971997	-3.958882521	-5.036816841	-2.796814182	-4.691135512	-6.883933975	1.652902223	-20.14932045
Severe	61	F	26	-0.793141204	-2.508164669	-3.047253449	-3.368631272	-1.286241213	-1.919391355	-3.506545736	1.949994316	-6.259864714
Severe	69	M	27.72	5.827001077	-3.838381302	4.310986618	-0.682656731	3.89073318	-5.377048601	-5.08192232	2.310904903	-8.925939253
Severe	67	M	12.33	10.09165171	-4.634152626	6.45044662	1.942840673	5.65687559	-0.37311157	-2.875294148	5.904840761	-15.85465032
Severe	66	M	19.07	11.11626457	-4.22808484	8.959495653	5.923044898	7.518817451	2.480493907	-0.459027385	7.90737857	-1.946781053
Severe	21	F	29.09	6.540342794	-0.628910122	2.796782814	-0.664650884	3.744843375	-8.247574822	-12.3321135	4.833595879	-13.51377155
Severe	52	M	30.87	-0.326523518	-4.755558368	-38.35078016	-2.70681023	-4.274737066	-12.55816396	-8.452212048	-8.88214273	-9.103309395
Severe	47	F	27.62	7.025242893	-4.554964497	9.51210897	8.072115802	6.415858426	-7.180500182	1.173687905	2.069392626	1.415426681
Severe	74	F	27.86	13.00571994	-3.859313115	14.22697185	14.27645154	14.06036843	-1.325385038	9.076026704	5.985154644	9.024507776
Severe	61	M	27.98	10.81892047	-5.833545047	-26.02523609	9.447626945	9.233056394	-4.853693472	3.815759593	5.107325979	2.068729197
Severe	56	F	36.56	4.761860589	-5.336855621	6.999877093	-26.65568857	2.744182534	-5.93699273	1.177561203	1.658616914	1.455960324
Severe	50	M	30.43	4.854406934	-6.459979567	3.810659492	5.385180539	3.415885214	-7.085069344	0.230276137	-0.215746418	0.391507037
Severe	70	F	14.4	-31.18411212	32.49697645	6.085150947	4.203572118	-31.18411212	-10.19372903	-2.350614666	-2.366099671	-2.055383008
Severe	65	M	22.81	10.3671483	-6.353573921	13.01475204	10.04561241	8.514816206	-4.210568529	3.552722078	0.772347181	4.497239214
Severe	38	M	26.24	-26.25020483	31.99129402	8.999395008	10.60758121	8.826030555	-5.154769892	3.361700098	3.4028732	2.819223406
Severe	43	M	29.02	-23.0591502	33.32770933	12.22537926	14.36744789	-23.0591502	-1.990569676	6.765706987	5.677521448	6.807225283
Severe	85	M	22.13	6.177603843	-5.955129141	-29.27948155	-29.27948155	5.324882631	-8.259490228	0.736169661	0.898359323	0.011765348
Severe	68	F	31.93	7.681811534	-8.113056651	8.535291765	4.976714705	8.409280374	-7.695417406	0.196931313	1.773517556	1.272705041
Severe	62	M	32.11	7.508522293	-5.334513002	-29.9699433	1.250788326	4.876947597	-8.931159834	-0.218686833	-3.487972216	-0.951456517
Severe	8	M	29.43	2.161554339	-5.913365922	-29.9699433	5.59910743	1.933868124	-8.863438971	-0.537645062	0.62343044	-0.970045739
Severe	82	M	31.43	3.693100892	-7.492159176	5.276062617	2.718114037	0.944620864	-9.921818541	-1.941437925	-1.596532133	-1.98768815
Severe	79	M	31.9	-30.16761718	33.27083429	-30.16761718	-30.16761718	5.751832298	-8.975054233	-0.195294843	1.184376149	-0.408728306
Severe	80	M	32	5.498364431	-2.524008986	8.204726338	3.903875734	3.108403262	-9.907601967	-2.146641139	-2.558932029	-1.216258986
Severe	55	F	28.6	7.393006699	-5.738685552	11.61577294	8.7283949	4.348513148	-5.416091571	3.76356729	4.875686236	2.879109846
Severe	65	M	24.76	8.144945538	-4.347700711	-25.55066389	9.198989078	9.300675663	-4.685577444	3.969155788	4.860974907	4.237811089
Severe	75	M	24.35	8.177016623	-6.380597883	-27.81133131	6.326645284	5.948827308	-7.052446281	0.863623441	2.368380159	1.486983425
Severe	65	M	13.88	-30.72950278	29.87993803	6.354276604	4.287734885	-30.72950278	-10.31961512	-1.11977017	-2.398491006	-2.014704181
Severe	79	M	28.12	-1.361302393	-3.68931071	2.165479579	2.640002426	-0.873032621	-11.05556432	-3.265631795	-0.660062882	-2.777558323
Mild	43	M	29	1.665494863	0.275608034	3.869261853	8.802961502	4.188181102	-1.11290466	-5.139132005	2.147515307	-2.944823237
Mild	56	M	18	1.444993167	-1.495834401	0.859020024	5.64312532	2.559678619	-1.270453826	-5.122366412	4.102406773	-3.22814827
Mild	61	F	22	3.333757582	-0.750176568	6.135185697	8.137021401	4.988697803	0.480064181	-3.521671819	0.586734444	-1.316701629
Mild	28	F	29	0.822113462	2.464884644	0.674641778	3.399467442	2.476244687	0.801125978	-7.21541079	-3.701090208	-9.285970099
Mild	24	F	16	2.799405195	-2.021504504	3.281049807	5.736026342	2.659599764	-1.04598972	-4.639581909	0.929017067	-1.143171866
Mild	34	F	23	2.989348468	1.55893047	7.068190604	8.806886201	5.407685778	2.04592065	-3.446952542	0.912433163	-1.415328884
Mild	26	F	33	1.974537874	-0.472100748	2.044109109	3.090204829	1.879131542	-2.275436927	-2.149647578	8.347610157	0.503949236
Mild	18	M	26	-0.572168832	-3.827801152	-1.682021595	0.50448496	-1.118611783	-4.683304581	-6.167375852	5.192120587	-2.544633948
Mild	52	M	34	1.012915237	-2.17203922	0.497864271	3.325549528	0.106273722	-2.871846643	-4.91439115	5.948365326	-1.738940286
Mild	19	F	32	2.212249465	-1.17575615	3.105948678	5.25464252	1.327067949	-1.747776172	-3.213430188	6.243805815	-1.169353863
Mild	71	M	32	1.265212401	-0.604854018	0.460698711	3.971685242	0.879798585	-2.850936055	-3.858210879	2.919632247	-0.347913024
Mild	47	F	33	-1.325530188	0.152942933	0.637767042	-0.38277578	1.838347338	-4.14896054	-6.905939646	-7.198575689	-0.346750801
Mild	66	M	21	1.241018513	-1.830575123	3.594993036	4.488674866	1.282551749	-1.187163093	-7.44003924	5.74225757	-3.361190443
Mild	46	F	23	1.03694247	-2.366615843	-0.927832024	1.699955872	0.044516761	-4.314396328	-4.733866271	7.719931017	-0.781356469
Mild	1	M	21	0.573531224	-2.471770637	-0.602115358	3.707074295	0.117004367	-3.837872157	-4.877725625	6.932731601	-1.331903685
Mild	61	M	28	3.220777496	2.194192446	8.762311294	8.679133142	4.892825983	-2.055544815	-7.675816062	5.439742115	-1.107623124
Mild	37	M	29.14	1.092380047	-2.21144898	0.051583407	2.900809051	0.239912787	-2.250471654	-5.549637045	2.290276209	-0.86542568
Mild	35	M	51.07	1.083283657	-0.411287208	1.306024973	4.742105413	2.280045418	-2.041584547	-1.724859281	8.282343969	-0.196238693
Mild	52	M	23	0.607642904	-0.587029433	1.786929007	2.817259977	2.643661242	-1.505792831	-5.642822927	5.357329958	0.857852215
Mild	15	M	26	1.110616516	-0.714749545	1.575680863	7.706038308	1.706602641	-2.900094161	-3.70563664	7.308300305	-0.229015989
Mild	33	M	19	2.547438367	-1.590309217	4.2724308	6.291102177	1.627768491	-0.737223991	-3.181057743	7.864843747	0.04777252
Mild	21	F	27	-0.952918914	-2.824475192	-2.247447714	-1.079589462	-1.199509259	-5.095908663	-7.117181694	4.787214552	-3.258939223
Mild	37	F	23	-0.538307472	-2.891001382	-0.957443101	0.269327623	-0.088721733	-4.388609812	-5.761497341	5.315939625	-1.702339652
Mild	42	F	36	-1.382298879	-2.311701837	0.376431162	3.132772613	-0.028821458	-3.68984885	-3.907989142	5.995328953	-1.873169525
Mild	28	M	36	-7.137964924	-6.699172518	-4.763341871	-3.186697501	-3.422132374	-7.837911744	-10.7429568	2.928613046	-4.458379991
Mild	23	M	31	8.380962036	-2.905640698	2.094960856	5.503073001	-0.065593204	-2.856686976	-4.718279388	4.711336954	-1.814234705
Mild	22	F	31	-3.206603643	-3.276843695	-1.40006388	3.50786976	-0.541655501	-4.228033248	-4.795045956	3.685974553	-3.595365701
Mild	23	M	19	-2.255582295	-3.553447156	-0.604448729	2.028166432	-0.680215341	-4.10422766	-5.778187115	3.143713346	-2.843618575
Mild	23	F	28	-0.662569264	-2.183595031	1.502027704	4.525675879	0.52411166	-3.220730061	-6.563145782	3.046273109	-1.567748907
Mild	55	M	29	-2.300520503	-2.880867143	-0.745842909	2.047798893	-0.25709401	-4.315531151	-5.407474368	7.065973672	-1.463645702
Mild	32	M	30	-3.262351966	-3.509122805	-0.874004979	1.892442384	-1.268069529	-5.204861735	-9.483136154	4.457649833	-3.558644792
Mild	34	M	18	-2.638119637	-2.377368038	-0.402735064	3.200730381	0.235203016	-4.062169368	-7.756852779	3.528260976	-11.59925997
Mild	66	M	33	-4.686259455	-6.0148483	-2.24972618	1.1299711	-2.684729253	-6.755316459	-13.05200955	1.39006266	-10.28562893
Mild	35	M	34	-2.565680375	-1.799427126	-0.41410725	4.742485613	0.517847197	-3.804041969	-6.917418139	6.092118412	-1.587843789
Mild	62	M	36	-0.83612286	-2.260214561	1.155333692	4.653392698	1.314105097	-2.509067557	-6.671636521	6.327100812	-11.14169671
Mild	51	F	13	0.239931224	-0.394680753	0.806131747	5.303981987	1.719517973	-3.076318448	-4.781562866	6.921222501	-1.452567978
Mild	35	M	24	0.06192726	-2.06860703	2.375296888	5.019403829	0.090066222	-2.464152211	-3.870083667	5.60951402	-2.13887985
Mild	61	M	22	-1.112881203	-2.593377639	-0.061371055	5.963100277	0.208247989	-3.131140857	-5.606213859	6.145348356	-3.820858494
Mild	77	F	26	1.838627816	0.398181434	3.680904835	9.81523424	3.122091801	0.965269045	-4.553224973	5.589291749	0.349973207
Mild	49	M	31	-0.503427789	-2.846785003	2.218889322	4.531089794	-0.322710539	-2.460470161	-6.259083194	4.656354961	-2.650442257
Mild	19	F	30	-0.90247347	-2.884738244	-5.49160552	-2.388027588	-1.770018368	-3.693858462	-2.785566524	-4.786596349	-2.555839193
Mild	65	M	27	-3.056694866	-3.544053229	-2.772375826	-4.899068913	-2.647006188	-5.091624742	-2.402351156	-2.600072422	-2.0920945
Mild	74	F	22	-3.35207764	-1.328209727	-2.368988881	-2.468093279	-1.056107132	-3.937110164	-1.403165719	-26.50263935	-1.125893829
Mild	45	M	22	0.128101299	-2.794520219	-2.950703979	-0.407010571	-2.192135196	-7.0314622	-2.013778861	-4.973826602	-2.156522056
Mild	68	F	29	0.1528707	-2.487105174	1.15907074	-0.21145213	-1.732682544	-3.080731131	-1.812392146	-0.605068229	-0.38997752
Mild	14	M	29	-27.68753058	-3.077698509	-1.536124474	-4.43238946	-6.723679843	-3.619714201	-2.179213813	-6.496795367	-2.62942351
Mild	62	M	30	5.879342534	0.272329932	3.159011399	1.622439194	1.667216339	4.895963663	-2.612435024	3.029765056	-2.114009091
Mild	27	F	31	5.224281833	0.501360941	6.560779894	5.749666323	8.638195281	1.718898593	0.244975067	7.832110974	-0.430644363
Mild	64	F	26	4.015650236	-0.932370138	5.024173867	4.078656817	0.811198187	1.185969582	-2.411249914	3.830317627	-2.936894305
Mild	61	M	33	1.671010292	-1.49045219	6.059184179	4.227949449	1.756664198	1.601659652	-0.986865996	7.264029538	-1.474042864
Mild	44	F	24	2.879399813	-3.173459786	4.018713098	1.376161204	-0.345374539	0.914953503	-3.465176504	3.568123595	-3.781869757
Mild	60	M	28	0.928426561	-1.698168854	5.426097819	2.358277585	0.692355999	1.687757315	-2.222080049	4.984226411	-3.057812457
Mild	29	F	32	5.974904603	0.214056822	3.333444733	3.516641309	1.12524861	-1.224524954	-4.436680671	3.148585166	-5.278347496
Mild	66	M	16	2.20499224	-0.630049495	4.703014554	3.404346279	1.611898026	2.204791136	-0.204994376	5.80240734	-0.846590936
Mild	60	M	21	2.588951857	-4.124484903	2.974675281	1.993119121	-2.514192084	-1.318555039	-3.795251818	3.503756632	-4.840564142
Mild	45	F	25	3.892202428	-1.385411575	2.878823664	2.255836081	0.41793932	3.830122795	-1.87347385	3.689161857	-3.524379236
Mild	36	F	26	4.614115848	-0.909606706	3.612259701	4.510135362	2.681971155	-28.71804029	-0.339361212	5.669976439	-0.367455768
Mild	58	M	29	2.245484506	-0.902910768	2.219490239	-0.371180363	-0.081709052	-1.117116317	-3.847630734	2.024698385	-4.395786585
Mild	26	M	24	3.730353058	-1.949805951	4.687850136	3.06686319	0.916882421	0.494818842	-4.2644604	4.469717236	-5.397586489
Mild	56	M	32	6.286414546	1.207722549	2.181675375	2.897903786	3.281750448	2.437642767	-4.828967057	5.648257841	-6.047378687
Mild	56	M	34	-0.279671543	-1.83878685	0.27346364	-1.001297699	-1.06697812	2.184190291	-2.452979822	5.418829265	-4.440027112
Mild	70	M	36	-0.145501816	-2.850782063	0.293463305	-1.771438001	-1.906114264	-1.564059506	-2.638736487	5.833473225	-2.419358847
Mild	32	M	25	2.377584134	-0.322315497	4.950167739	0.295534578	1.514284188	-3.002629485	-3.033852744	3.209534676	-3.348103562
Mild	54	M	36	-0.274586093	-1.736626285	7.241530363	-0.578591168	-1.125815751	4.666233622	-0.259545658	6.58034284	-1.317311511
Mild	59	F	32	2.608155754	-2.09215361	3.526726604	-1.42924002	-0.354825612	1.40751955	-2.03931055	1.931826968	-2.208922366
Mild	66	M	29	-1.137196709	-2.081042518	3.676968544	-5.109735266	-1.620469531	0.445259384	-4.745332909	3.686529728	-6.99039924
Mild	65	M	24	-0.249593756	-2.019682606	2.964965377	-2.524002696	-1.238268155	2.700901717	1.622762351	6.928263988	-0.369520837
Mild	41	M	20	-2.354521736	-4.163180663	-0.544045773	-4.790134249	-2.56693339	-2.3398045	-1.571182813	3.663269435	-1.60394788
Mild	18	F	22	-0.038819224	-2.050095327	-1.20197484	-2.541439989	-1.496332163	-1.449348065	-1.357400905	4.681679705	-2.117168475
Mild	32	F	22	-0.670580649	-3.38724367	2.504515367	-2.472292017	-2.494557895	1.367077205	0.966306035	4.28684755	2.03239278
Mild	58	M	29	-1.414848425	-3.766564517	-0.560297121	-4.851953823	-10.50254459	-1.983316494	-2.624221568	5.287618536	-16.10605631
